# Supplementary material for: The Mechanisms of Thiosulfate Toxicity against Saccharomyces cerevisiae
Source: Antioxidants (Basel). 2021 Apr 22;10(5):646. doi: 10.3390/antiox10050646 (PMC8146336; doi:10.3390/antiox10050646)
Supplement: Supplementary file 1 [file antioxidants-10-00646-s001.zip]

Archive with 1 entries (1 files):
- antioxidants-1154016-supplementary.pdf
